# Supplementary material for: Community-level variability in Bronx COVID-19 hospitalizations associated with differing population immunity during the second year of the pandemic
Source: Virus Evol. 2024 Nov 1;10(1):veae090. doi: 10.1093/ve/veae090 (PMC11604118; doi:10.1093/ve/veae090)
Supplement: veae090_Supp [file veae090_supp.zip]

Archive with 1 entries (1 files):
- suppl_data/Supplemental_content_COVID_3yrs_Bronx-v4.docx
